# Supplementary material for: A Study on the Direct Esterification of Monoalkylphosphates and Dialkylphosphates; The Conversion of the Latter Species to Trialkylphosphates by Alkylating Esterification
Source: Molecules. 2022 Jul 22;27(15):4674. doi: 10.3390/molecules27154674 (PMC9331942; doi:10.3390/molecules27154674)
Supplement: Supplementary file 1 [file molecules-27-04674-s001.zip]

Archive with 1 entries (1 files):
- molecules-1827834-supplementary.pdf
